# Supplementary material for: The Effects of Vitamin D Supplementation During Pregnancy on Maternal, Neonatal, and Infant Health: A Systematic Review and Meta-analysis
Source: Nutr Rev. 2024 Jul 1;83(3):e892–903. doi: 10.1093/nutrit/nuae065 (PMC11819489; doi:10.1093/nutrit/nuae065)
Supplement: nuae065_Supplementary_Data [file nuae065_supplementary_data.zip]

Archive with 4 entries (3 files):
- nuae065_Supplementary_Data/
- nuae065_Supplementary_Data/S1 supplementary file 2024.06.28.docx
- nuae065_Supplementary_Data/S2 PRISMA checklist 2024.03.27.docx
- nuae065_Supplementary_Data/S3 PRISMA abstract checklist 2024.01.14.docx
